# Supplementary material for: Aberrant intestinal microbiota in individuals with prediabetes
Source: Diabetologia. 2018 Jan 29;61(4):810–20. doi: 10.1007/s00125-018-4550-1 (PMC6448993; doi:10.1007/s00125-018-4550-1)
Supplement: Supplementary file 2 — (XLSX 35 kb) [file 125_2018_4550_MOESM2_ESM.xlsx]

## Sheet: ESM Table 3a
ESM Table 3a Genera that display differential abundance among individuals with prediabetes and normal glucose regulation (Padj<0.05)
Log2 fold change	SEM (log2 fold change)	p value	p adjusted	Domain	Phylum	Class	Order	Family	Genus
-0.640812	0.225375	0.00446478	0.049689	k__Bacteria	p__Firmicutes	c__Clostridia	o__Clostridiales	f__Clostridiaceae	g__Clostridium
0.507299	0.12209	3.25082e-05	0.00055264	k__Bacteria	p__Firmicutes	c__Clostridia	o__Clostridiales	f__Lachnospiraceae	g__Dorea
0.510624	0.108256	2.39569e-06	0.00012218	k__Bacteria	p__Firmicutes	c__Clostridia	o__Clostridiales	f__Lachnospiraceae	g__[Ruminococcus]
0.60266	0.214057	0.00487147	0.049689	k__Bacteria	p__Proteobacteria	c__Betaproteobacteria	o__Burkholderiales	f__Alcaligenaceae	g__Sutterella
0.917531	0.212879	1.63169e-05	0.000416082	k__Bacteria	p__Firmicutes	c__Bacilli	o__Lactobacillales	f__Streptococcaceae	g__Streptococcus

## Sheet: ESM Table 3b
ESM Table 3b OTUs that display differential abundance among individuals with prediabetes and normal glucose regulation (Padj<0.05)
OTU	Log2 fold change	SEM (log2 fold change)	p value	p adjusted	Domain	Phylum	Class	Order	Family	Genus	Species	Blast	Identity (%)	NCBI Reference Sequence
146564	-1.73699	0.405294	1.82116e-05	0.00166333	k__Bacteria	p__Firmicutes	c__Clostridia	o__Clostridiales	f__	g__	s__	Vallitalea pronyensis strain FatNI3	89	NR_125677.1
4306262	-1.65484	0.336609	8.82341e-07	0.000426348	k__Bacteria	p__Verrucomicrobia	c__Verrucomicrobiae	o__Verrucomicrobiales	f__Verrucomicrobiaceae	g__Akkermansia	s__muciniphila	Akkermansia muciniphila strain ATCC BAA-835	100	NR_074436.1
4398588	-1.53224	0.36229	2.34391e-05	0.00183495	k__Bacteria	p__Firmicutes	c__Clostridia	o__Clostridiales	f__Ruminococcaceae	g__	s__	[Clostridium] clariflavum strain DSM 19732	92	NR_102987.1
178845	-1.45448	0.387652	0.000175417	0.00961285	k__Bacteria	p__Firmicutes	c__Clostridia	o__Clostridiales	f__Ruminococcaceae	g__	s__	Sporobacter termitidis strain SYR	94	NR_044972.1
181174	-1.42858	0.29738	1.55601e-06	0.000426348	k__Bacteria	p__Firmicutes	c__Clostridia	o__Clostridiales	f__Ruminococcaceae	g__	s__	Ruminococcus albus strain 7	92	NR_074399.1
332732	-1.31747	0.39701	0.000905126	0.0261057	k__Bacteria	p__Bacteroidetes	c__Bacteroidia	o__Bacteroidales	f__Bacteroidaceae	g__Bacteroides	s__	Bacteroides intestinalis strain 341	100	NR_041307.1
540055	-1.25491	0.319382	8.5236e-05	0.00518992	k__Bacteria	p__Firmicutes	c__Clostridia	o__Clostridiales	f__Ruminococcaceae	g__	s__	Ethanoligenens harbinense strain YUAN-3	91	NR_074333.1
193129	-1.23749	0.269462	4.38064e-06	0.000800197	k__Bacteria	p__Firmicutes	c__Clostridia	o__Clostridiales	f__Lachnospiraceae	g__	s__	Lachnobacterium bovis strain LRC 5382	96	NR_025127.1
3856408	-1.22427	0.272532	7.04871e-06	0.000965674	k__Bacteria	p__Firmicutes	c__Clostridia	o__Clostridiales	f__Lachnospiraceae	g__	s__	Lachnobacterium bovis strain LRC 5382	96	NR_025127.1
317814	-1.21883	0.275208	9.47682e-06	0.00103866	k__Bacteria	p__Firmicutes	c__Clostridia	o__Clostridiales	f__Ruminococcaceae	g__	s__	Sporobacter termitidis strain SYR	94	NR_044972.1
584107	-1.18622	0.37752	0.00167716	0.0367633	k__Bacteria	p__Firmicutes	c__Clostridia	o__Clostridiales	f__	g__	s__	Dethiobacter alkaliphilus strain AHT	87	NR_044205.1
2137906	-1.18039	0.363841	0.00117765	0.0287992	k__Bacteria	p__Firmicutes	c__Clostridia	o__Clostridiales	f__Lachnospiraceae	g__Blautia	s__	Blautia faecis strain M25	99	NR_109014.1
555547	-1.14151	0.340586	0.000803455	0.0244607	k__Bacteria	p__Firmicutes	c__Clostridia	o__Clostridiales	f__Christensenellaceae	g__	s__	Acetomicrobium faecale strain DSM 20678	89	NR_117171.1
176318	-1.13061	0.384282	0.00325958	0.0496181	k__Bacteria	p__Firmicutes	c__Clostridia	o__Clostridiales	f__Christensenellaceae	g__	s__	Lutispora thermophila strain EBR46	91	NR_041236.1
4465124	-1.0545	0.325783	0.00120872	0.0287992	k__Bacteria	p__Firmicutes	c__Clostridia	o__Clostridiales	f__Clostridiaceae	g__Clostridium	s__	[Clostridium] cellobioparum strain DSM 1351	90	NR_026104.1
193654	-1.04306	0.298706	0.000479562	0.0202154	k__Bacteria	p__Firmicutes	c__Clostridia	o__Clostridiales	f__Lachnospiraceae	g__Coprococcus	s__	Parasporobacterium paucivorans strain SYR1	96	NR_025390.1
4364405	-0.986943	0.289483	0.000651221	0.0222008	k__Bacteria	p__Firmicutes	c__Clostridia	o__Clostridiales	f__Ruminococcaceae	g__	s__	Pseudoflavonifractor capillosus strain ATCC 29799	92	NR_025670.1
4476780	-0.946921	0.307818	0.0020963	0.042096	k__Bacteria	p__Bacteroidetes	c__Bacteroidia	o__Bacteroidales	f__Rikenellaceae	g__	s__	Alistipes finegoldii strain DSM 17242	100	NR_102944.1
359872	-0.914825	0.279801	0.00107716	0.0287992	k__Bacteria	p__Proteobacteria	c__Deltaproteobacteria	o__Desulfovibrionales	f__Desulfovibrionaceae	g__Bilophila	s__	Desulfovibrio alaskensis strain Al1	93	NR_029338.2
819353	-0.890841	0.274709	0.0011834	0.0287992	k__Bacteria	p__Firmicutes	c__Clostridia	o__Clostridiales	f__Ruminococcaceae	g__	s__	Pseudoflavonifractor capillosus strain ATCC 29799	92	NR_025670.1
4202174	-0.865377	0.29255	0.00309595	0.0496181	k__Bacteria	p__Firmicutes	c__Clostridia	o__Clostridiales	f__Clostridiaceae	g__	s__	Anaerovorax odorimutans strain NorPut	92	NR_028911.1
176269	-0.862575	0.284824	0.00245816	0.042096	k__Bacteria	p__Firmicutes	c__Clostridia	o__Clostridiales	f__Lachnospiraceae	g__Lachnospira	s__	[Eubacterium] eligens strain ATCC 27750	100	NR_074613.1
322835	-0.857884	0.288656	0.00295868	0.0491321	k__Bacteria	p__Firmicutes	c__Clostridia	o__Clostridiales	f__Lachnospiraceae	g__Lachnospira	s__	[Eubacterium] eligens strain ATCC 27750	99	NR_074613.1
3439403	-0.824051	0.28004	0.00325446	0.0496181	k__Bacteria	p__Bacteroidetes	c__Bacteroidia	o__Bacteroidales	f__Bacteroidaceae	g__Bacteroides	s__	Bacteroides vulgatus strain ATCC 8482	99	NR_074515.1
184114	-0.791069	0.228328	0.000531002	0.0207849	k__Bacteria	p__Firmicutes	c__Clostridia	o__Clostridiales	f__Ruminococcaceae	g__	s__	Faecalibacterium prausnitzii strain ATCC 27768	96	NR_028961.1
295485	-0.77976	0.244046	0.00139763	0.0319126	k__Bacteria	p__Firmicutes	c__Clostridia	o__Clostridiales	f__Ruminococcaceae	g__	s__	Faecalibacterium prausnitzii strain ATCC 27768	99	NR_028961.1
2943548	-0.750256	0.213527	0.00044201	0.0201851	k__Bacteria	p__Firmicutes	c__Clostridia	o__Clostridiales	f__Ruminococcaceae	g__Ruminococcus	s__	[Clostridium] leptum strain DSM 753	94	NR_114789.1
4468234	-0.730926	0.238005	0.00213306	0.042096	k__Bacteria	p__Bacteroidetes	c__Bacteroidia	o__Bacteroidales	f__Bacteroidaceae	g__Bacteroides	s__	Bacteroides dorei strain 175	99	NR_041351.1
188047	0.529936	0.173983	0.0023198	0.042096	k__Bacteria	p__Firmicutes	c__Clostridia	o__Clostridiales	f__Lachnospiraceae	g__[Ruminococcus]	s__gnavus	Dorea longicatena strain 111-35	99	NR_028883.1
307113	0.643711	0.212107	0.00240668	0.042096	k__Bacteria	p__Firmicutes	c__Clostridia	o__Clostridiales	f__Lachnospiraceae	g__Blautia	s__	Blautia wexlerae strain DSM 19850	99	NR_044054.1
181167	0.678064	0.223165	0.00237836	0.042096	k__Bacteria	p__Firmicutes	c__Clostridia	o__Clostridiales	f__Lachnospiraceae	g__Dorea	s__	Coprococcus comes strain ATCC 27758	99	NR_044048.1
4425214	0.785946	0.256555	0.00218793	0.042096	k__Bacteria	p__Firmicutes	c__Bacilli	o__Lactobacillales	f__Streptococcaceae	g__Streptococcus	s__	Streptococcus thermophilus strain DSM 20617	100	NR_118998.1
173135	0.891933	0.262794	0.000688712	0.0222008	k__Bacteria	p__Firmicutes	c__Clostridia	o__Clostridiales	f__Ruminococcaceae	g__Faecalibacterium	s__prausnitzii	Faecalibacterium prausnitzii strain ATCC 27768	98	NR_028961.1
198646	0.923091	0.251034	0.000235849	0.0117496	k__Bacteria	p__Firmicutes	c__Clostridia	o__Clostridiales	f__Lachnospiraceae	g__Blautia	s__	Blautia wexlerae strain DSM 19850	99	NR_044054.1
4420408	1.1721	0.297763	8.27314e-05	0.00518992	k__Bacteria	p__Bacteroidetes	c__Bacteroidia	o__Bacteroidales	f__Bacteroidaceae	g__Bacteroides	s__uniformis	Bacteroides uniformis strain JCM 5828	99	NR_112945.1
4443846	1.28218	0.374143	0.000610331	0.0222008	k__Bacteria	p__Firmicutes	c__Clostridia	o__Clostridiales	f__Lachnospiraceae	g__[Ruminococcus]	NA	[Ruminococcus] torques strain VPI B2-51	98	NR_036777.1

## Sheet: ESM Table 4a
ESM Table 4a Association between differentially abundant genera and clinical biomarkers relevant for diabetes
Spearman rho
	Plasma glucose	HbA1c	Plasma insulin	Plasma C-peptide	HOMA-IR	Plasma hsCRP	BMI	Waist circumference	Plasma triacylglycerol
Streptococcus	-0.0235386	0.0999329	0.0809917	0.0301705	0.073373	-0.0150904	0.0514696	0.0173012	0.0140225
Clostridium	-0.196628	-0.116186	-0.155403	-0.224026	-0.168307	-0.18809	-0.153284	-0.168523	-0.259313
Dorea	0.178659	0.0931086	0.0937564	0.13495	0.120319	0.0586972	0.128997	0.182249	0.0584767
[Ruminococcus]	0.138356	0.138771	0.113377	0.140283	0.133158	0.0806358	0.263578	0.216191	0.0433017
Sutterella	0.0274447	0.00659209	0.00269717	-0.0913475	-0.00117463	0.0402069	-0.082972	-0.0563076	-0.0427509
p values
Streptococcus	0.701278	0.102592	0.198253	0.622921	0.243947	0.806119	0.401351	0.777998	0.833578
Clostridium	0.00121411	0.0574874	0.0131534	0.000217792	0.00718086	0.00202463	0.0119877	0.00567928	7.71075e-05
Dorea	0.00333814	0.128402	0.136186	0.0271741	0.0554837	0.339353	0.0347959	0.00274703	0.380526
[Ruminococcus]	0.0234945	0.0230765	0.0712572	0.0216094	0.0339069	0.188995	1.32052e-05	0.000363983	0.516268
Sutterella	0.654678	0.914461	0.965882	0.135816	0.985138	0.513004	0.175642	0.358507	0.521624

## Sheet: ESM Table 4b
ESM Table 4b Association between differentially abundant OTUs and clinical biomarkers relevant for diabetes
Spearman rho
	Plasma glucose	HbA1c	Plasma insulin	Plasma C-peptide	HOMA-IR	Plasma hsCRP	BMI	Waist circumference	Plasma triacylglycerol
146564_o_Clostridiales	-0.111828	-0.189371	-0.0584884	-0.137457	-0.0587689	-0.139943	-0.0982838	-0.0984307	-0.00555514
4306262_Akkermansia_muciniphila	-0.108453	-0.121488	-0.0386489	-0.0898841	-0.0620337	-0.114466	-0.0461452	-0.117904	-0.141229
4398588_f_Ruminococcaceae	-0.0904471	-0.0942733	-0.12169	-0.114167	-0.129221	-0.155779	-0.124014	-0.143234	-0.104779
178845_f_Ruminococcaceae	-0.122919	-0.0702401	-0.179949	-0.165267	-0.181642	-0.217886	-0.113361	-0.104477	-0.248224
181174_f_Ruminococcaceae	-0.0867929	-0.0815187	-0.136618	-0.0656343	-0.139836	-0.0850787	-0.0600718	-0.136449	-0.00946375
332732_g_Bacteroides	-0.115606	-0.120392	-0.0671948	-0.0792756	-0.0787309	-0.00880225	-0.0247162	-0.0199765	0.0136658
540055_f_Ruminococcaceae	-0.117468	-0.0762354	-0.115665	-0.148379	-0.120079	-0.255111	-0.133573	-0.136388	-0.176806
193129_f_Lachnospiraceae	-0.218017	-0.10499	-0.167877	-0.174064	-0.188192	-0.227834	-0.14927	-0.143281	-0.240603
3856408_f_Lachnospiraceae	-0.211584	-0.110533	-0.181021	-0.173399	-0.19828	-0.237628	-0.140742	-0.120363	-0.272179
317814_f_Ruminococcaceae	-0.0864956	-0.0571394	-0.109481	-0.140726	-0.113993	-0.218154	-0.137961	-0.217	-0.177171
584107_o_Clostridiales	-0.126325	-0.120319	-0.0326503	-0.0815851	-0.0504608	-0.215911	-0.077997	-0.0741727	-0.145503
2137906_g_Blautia	-0.0969117	-0.0972319	-0.0954767	-0.103519	-0.103629	0.0160676	-0.084289	-0.0553718	-0.012345
555547_f_Christensenellaceae	-0.128325	-0.094582	-0.0742793	-0.0426216	-0.0869999	-0.103592	-0.0665877	-0.0663984	0.0395165
176318_f_Christensenellaceae	-0.133159	-0.112657	-0.107104	-0.126727	-0.115568	-0.18621	-0.0927874	-0.115982	-0.205697
4465124_g_Clostridium	-0.16988	-0.100658	-0.149353	-0.207586	-0.157712	-0.196169	-0.170108	-0.185528	-0.253681
193654_g_Coprococcus	-0.156487	-0.0860286	-0.0873021	-0.158741	-0.106956	-0.0609556	-0.187557	-0.149916	-0.1578
4364405_f_Ruminococcaceae	-0.154442	-0.0897772	-0.209037	-0.206521	-0.218506	-0.166841	-0.187245	-0.203862	-0.194869
4476780_f_Rikenellaceae	-0.10526	-0.153552	-0.116524	-0.0982492	-0.132676	-0.0629091	-0.0193567	-0.0778204	-0.0791245
359872_g_Bilophila	-0.0385417	-0.0459706	-0.0433778	-0.0894607	-0.0465413	0.106907	-0.0613113	-0.0196431	-0.0604411
819353_f_Ruminococcaceae	-0.206266	-0.131031	-0.216402	-0.221525	-0.230922	-0.192726	-0.194032	-0.22575	-0.180253
4202174_f_Clostridiaceae	-0.0988933	-0.135011	-0.147018	-0.124342	-0.148886	-0.211776	-0.0509088	-0.0767225	-0.193246
176269_g_Lachnospira	-0.041977	-0.0862736	-0.101952	-0.0495343	-0.100472	-0.0271454	-0.0723256	-0.0669498	-0.184256
322835_g_Lachnospira	-0.15293	-0.0731057	-0.111855	-0.0747404	-0.136403	-0.0411203	-0.0279369	-0.0112204	-0.102924
3439403_g_Bacteroides	-0.0646527	-0.0626106	-0.0698002	-0.0348891	-0.0781359	0.0522757	0.0319464	0.0368348	-0.0234817
184114_f_Ruminococcaceae	-0.077063	-0.108278	-0.068386	-0.103109	-0.0692499	-0.123555	-0.12203	-0.124242	-0.0128411
295485_f_Ruminococcaceae	-0.0300668	-0.066388	-0.0500721	-0.0975334	-0.0477502	-0.0217187	-0.0482213	-0.0556901	-0.104022
2943548_g_Ruminococcus	-0.102172	-0.100983	-0.0769627	-0.0477758	-0.0838088	-0.0742451	0.00954651	0.00129181	-0.0163474
4468234_g_Bacteroides	-0.0398426	0.0816694	-0.0264731	-0.0161809	-0.0420139	0.109489	0.0507259	0.067151	0.116
188047_Ruminococcus_gnavus	0.0980533	0.118838	0.0230973	0.055933	0.0434051	-0.011852	0.192213	0.181334	-0.0207955
307113_g_Blautia	0.17364	0.0734536	0.132092	0.0916124	0.149135	0.0598021	0.0714331	0.12107	-0.00545314
181167_g_Dorea	0.154804	0.109744	0.0942827	0.108042	0.116583	0.0328311	0.078711	0.122441	0.0462636
4425214_g_Streptococcus	-0.0326453	0.098385	0.0779527	0.0351138	0.0676358	-0.00381374	0.0659206	0.027074	0.0342646
173135_Faecalibacterium_prausnitzii	0.0313632	0.00778873	0.0389433	-0.0271016	0.0377299	0.0516342	-0.0730204	-0.0734213	0.105104
198646_g_Blautia	0.163797	0.09549	0.141438	0.174076	0.155622	0.0852719	0.100638	0.167361	0.100581
4420408_Bacteroides_uniformis	0.00220151	-0.0101933	0.0720108	0.0193277	0.0719072	0.0524937	0.0545094	0.0339127	0.0699077
4443846_g_[Ruminococcus]	0.0812706	0.110723	0.0122379	0.0431915	0.0236994	0.053694	0.0408828	0.0140311	0.0477375
p values
146564_o_Clostridiales	0.0675659	0.00184656	0.353226	0.0244213	0.350919	0.0221823	0.108418	0.107889	0.933665
4306262_Akkermansia_muciniphila	0.0763319	0.0469314	0.539775	0.142224	0.324758	0.0617951	0.451871	0.05387	0.0334407
4398588_f_Ruminococcaceae	0.139732	0.123673	0.0527387	0.0619894	0.0395975	0.0108007	0.0425047	0.0189765	0.115425
178845_f_Ruminococcaceae	0.0443792	0.251828	0.00401094	0.00669663	0.00367462	0.000334797	0.0638676	0.087813	0.000157754
181174_f_Ruminococcaceae	0.156514	0.183355	0.0294952	0.284344	0.0258418	0.165689	0.327231	0.0254976	0.887237
332732_g_Bacteroides	0.0587527	0.0489698	0.286047	0.195745	0.211111	0.886165	0.687101	0.744777	0.837752
540055_f_Ruminococcaceae	0.0547703	0.213498	0.0656977	0.0150492	0.0559757	2.45385e-05	0.0287963	0.025564	0.00758024
193129_f_Lachnospiraceae	0.000323458	0.0862604	0.0073321	0.0042622	0.00260007	0.000173427	0.0144473	0.0189368	0.000253268
3856408_f_Lachnospiraceae	0.000488205	0.0708262	0.00379485	0.00441335	0.00149287	8.81947e-05	0.0211798	0.0490252	3.22584e-05
317814_f_Ruminococcaceae	0.157943	0.351439	0.0816016	0.0211946	0.0697232	0.00032904	0.0238978	0.000345483	0.00745487
584107_o_Clostridiales	0.0387666	0.0491078	0.604506	0.182997	0.423272	0.00038019	0.203076	0.226182	0.028394
2137906_g_Blautia	0.113461	0.112268	0.129112	0.0907786	0.0993798	0.793837	0.168862	0.366562	0.853247
555547_f_Christensenellaceae	0.0357604	0.122443	0.238156	0.487181	0.166869	0.0911598	0.277391	0.278762	0.553636
176318_f_Christensenellaceae	0.0292994	0.0655457	0.0884843	0.0381464	0.0659245	0.00224923	0.12973	0.0579294	0.00183685
4465124_g_Clostridium	0.00529775	0.10011	0.0172219	0.000626731	0.0118394	0.00127413	0.00523589	0.00229191	0.000111363
193654_g_Coprococcus	0.010298	0.160209	0.165395	0.0092392	0.0889301	0.321065	0.00204584	0.0140236	0.0173455
4364405_f_Ruminococcaceae	0.0113508	0.142701	0.000801804	0.000669363	0.000451979	0.00628393	0.00208197	0.000787701	0.0031973
4476780_f_Rikenellaceae	0.0854497	0.0118377	0.0637045	0.108543	0.034564	0.305772	0.752435	0.204104	0.235065
359872_g_Bilophila	0.529847	0.453587	0.4913	0.14412	0.460218	0.081215	0.317331	0.748894	0.364703
819353_f_Ruminococcaceae	0.000679944	0.0320096	0.00051446	0.0002571	0.00020527	0.00155557	0.001413	0.000194056	0.00646667
4202174_f_Clostridiaceae	0.106235	0.027104	0.0190643	0.0419559	0.0175775	0.00049432	0.406507	0.210578	0.00346589
176269_g_Lachnospira	0.493797	0.159017	0.105006	0.419311	0.110174	0.658808	0.237987	0.274781	0.00535838
322835_g_Lachnospira	0.0121887	0.23295	0.0751627	0.222639	0.0297536	0.503469	0.648894	0.854929	0.122042
3439403_g_Bacteroides	0.291624	0.307164	0.267733	0.569585	0.214592	0.394899	0.602594	0.548241	0.724926
184114_f_Ruminococcaceae	0.208555	0.0768099	0.277572	0.0920701	0.271534	0.0436771	0.0459505	0.0421222	0.84742
295485_f_Ruminococcaceae	0.624117	0.278838	0.426857	0.111154	0.448636	0.723892	0.431759	0.363809	0.11809
2943548_g_Ruminococcus	0.0950819	0.0990129	0.221576	0.436031	0.183042	0.226604	0.876383	0.983207	0.806491
4468234_g_Bacteroides	0.516041	0.182544	0.674555	0.792033	0.505039	0.0740915	0.408198	0.273338	0.081165
188047_Ruminococcus_gnavus	0.109253	0.0519839	0.714108	0.361718	0.491027	0.847146	0.00156967	0.00288791	0.75533
307113_g_Blautia	0.00435805	0.230728	0.0353748	0.134681	0.0173876	0.330324	0.243844	0.0477007	0.93488
181167_g_Dorea	0.0111578	0.0728764	0.133991	0.0774581	0.063568	0.593278	0.198958	0.0452181	0.487961
4425214_g_Streptococcus	0.594677	0.108053	0.215672	0.5671	0.28289	0.950543	0.282244	0.659047	0.607567
173135_Faecalibacterium_prausnitzii	0.609236	0.899009	0.536689	0.658721	0.549464	0.400734	0.233497	0.230933	0.114295
198646_g_Blautia	0.00720733	0.118879	0.0241721	0.00425951	0.0130239	0.164727	0.100178	0.00602512	0.130821
4420408_Bacteroides_uniformis	0.971384	0.868082	0.252836	0.752793	0.253521	0.392929	0.374085	0.580443	0.2943
4443846_g_[Ruminococcus]	0.184696	0.0703407	0.84611	0.481371	0.706994	0.382183	0.505136	0.819152	0.474192
